# Supplementary material for: ﻿First record of the genus Passiena (Araneae, Lycosidae) from China, with the first description of the male of P.spinicrus Thorell, 1890 from Malaysia
Source: Zookeys. 2023 Oct 11;1182:1–9. doi: 10.3897/zookeys.1182.109532 (PMC10585371; doi:10.3897/zookeys.1182.109532)
Supplement: XML Treatment for Passiena duani [file zookeys.1182.109532-treatment1.xml]

<!DOCTYPE tp:taxon-treatment
  PUBLIC "-//TaxonX//DTD Taxonomic Treatment Publishing DTD v0 20100105//EN" "tax-treatment-NSO.dtd">
<tp:taxon-treatment xmlns:tp="http://www.plazi.org/taxpub"><tp:treatment-meta><kwd-group><label>Taxon classification</label><kwd>
              <named-content content-type="kingdom">Animalia</named-content>
            </kwd><kwd>
              <named-content content-type="order">Araneae</named-content>
            </kwd><kwd>
              <named-content content-type="family">Lycosidae</named-content>
            </kwd></kwd-group><mixed-citation publication-type="journal"><person-group><name><surname>Tan</surname><given-names>Bing</given-names></name><name><surname>Irfan</surname><given-names>Muhammad</given-names></name><name><surname>Zhang</surname><given-names>Zhi-Sheng</given-names></name><name><surname>Wang</surname><given-names>Lu-Yu</given-names></name></person-group><article-title>﻿First record of the genus <italic><tp:taxon-name><tp:taxon-name-part taxon-name-part-type="genus" reg="Passiena">Passiena</tp:taxon-name-part></tp:taxon-name></italic> (<tp:taxon-name><tp:taxon-name-part taxon-name-part-type="order">Araneae</tp:taxon-name-part></tp:taxon-name>, <tp:taxon-name><tp:taxon-name-part taxon-name-part-type="family">Lycosidae</tp:taxon-name-part></tp:taxon-name>) from China, with the first description of the male of <italic><tp:taxon-name><tp:taxon-name-part taxon-name-part-type="genus" reg="Passiena">P.</tp:taxon-name-part><tp:taxon-name-part taxon-name-part-type="species" reg="spinicrus">spinicrus</tp:taxon-name-part></tp:taxon-name></italic> Thorell, 1890 from Malaysia</article-title><source>Zookeys</source><day>11</day><month>10</month><year>2023</year><volume>1182</volume><fpage>1</fpage><lpage>9</lpage><pub-id pub-id-type="doi">10.3897/zookeys.1182.109532</pub-id></mixed-citation></tp:treatment-meta><tp:nomenclature><label>﻿</label><tp:taxon-name>
            <object-id xmlns:xlink="http://www.w3.org/1999/xlink" content-type="arpha" xlink:type="simple">44FD99A2-F8E6-50F9-A741-F6A7BB7A6D98</object-id>
            <tp:taxon-name-part taxon-name-part-type="genus" reg="Passiena">Passiena</tp:taxon-name-part>
            <tp:taxon-name-part taxon-name-part-type="species" reg="duani">duani</tp:taxon-name-part>
            <object-id xmlns:xlink="http://www.w3.org/1999/xlink" content-type="zoobank" xlink:type="simple">https://zoobank.org/6CE69B00-418B-4697-B35E-C2347209460E</object-id>
          </tp:taxon-name><tp:taxon-authority>sp. nov. (段氏帕狼蛛)</tp:taxon-authority><xref ref-type="fig" rid="F1">Figs 1A, B</xref><xref ref-type="fig" rid="F2">, 2A–D</xref><xref ref-type="fig" rid="F3">, 3A–I</xref><xref ref-type="fig" rid="F5">, 5</xref></tp:nomenclature><tp:treatment-sec sec-type="type material" id="SECID0E2GAC"><title>Type material.</title><p><bold><italic>Holotype</italic></bold> (male): China, Guangxi Zhuang Autonomous Region, Chongzuo City, Ningming County, Chengzhong Town, Panlong, <named-content xmlns:xlink="http://www.w3.org/1999/xlink" content-type="dwc:verbatimCoordinates" xlink:type="simple"><named-content content-type="geo-json" specific-use="{&#34;type&#34;:&#34;Point&#34;,&#34;coordinates&#34;:[107.053800,22.234700]}" id="NCID0EJHAC" xlink:type="simple">22.2347°N, 107.0538°E</named-content></named-content>, elev. 138 m, 25 April 2023, L.Y. Wang and Q.L. Lu leg. (<abbrev xmlns:xlink="http://www.w3.org/1999/xlink" xlink:title="School of Life Sciences, Southwest University" id="ABBRID0EOHAC" xlink:type="simple">SWUC</abbrev>-T-LY-13-01); <bold><italic>Paratypes</italic></bold> (3 males and 4 females): 2 males and 3 females, same data as holotype; 1 male and 1 female (<abbrev xmlns:xlink="http://www.w3.org/1999/xlink" xlink:title="School of Life Sciences, Southwest University" id="ABBRID0EVHAC" xlink:type="simple">SWUC</abbrev>-T-LY-13-07~08), Ningming County, Tuolong Township, Nongna Village, <named-content xmlns:xlink="http://www.w3.org/1999/xlink" content-type="dwc:verbatimCoordinates" xlink:type="simple"><named-content content-type="geo-json" specific-use="{&#34;type&#34;:&#34;Point&#34;,&#34;coordinates&#34;:[107.055800,22.232500]}" id="NCID0E3HAC" xlink:type="simple">22.2325°N, 107.0558°E</named-content></named-content>, elev. 152 m, 19 June 2017, L.Y. Wang and R.B. Wu leg. (<abbrev xmlns:xlink="http://www.w3.org/1999/xlink" xlink:title="School of Life Sciences, Southwest University" id="ABBRID0EBIAC" xlink:type="simple">SWUC</abbrev>-T-LY-13-02~06).</p></tp:treatment-sec><tp:treatment-sec sec-type="etymology" id="SECID0EFIAC"><title>Etymology.</title><p>The specific name comes from the family name of Dr Meichun Duan, who gave much support to our research on spiders; noun in apposition.</p></tp:treatment-sec><tp:treatment-sec sec-type="diagnosis" id="SECID0EKIAC"><title>Diagnosis.</title><p>The new species resembles <italic><tp:taxon-name><tp:taxon-name-part taxon-name-part-type="genus" reg="Passiena">P.</tp:taxon-name-part><tp:taxon-name-part taxon-name-part-type="species" reg="bayi">bayi</tp:taxon-name-part></tp:taxon-name></italic> Omelko &amp; Marusik, 2020, <italic><tp:taxon-name><tp:taxon-name-part taxon-name-part-type="genus" reg="Passiena">P.</tp:taxon-name-part><tp:taxon-name-part taxon-name-part-type="species" reg="torbjoerni">torbjoerni</tp:taxon-name-part></tp:taxon-name></italic> Lehtinen, 2005 (Figs <xref ref-type="fig" rid="F2">2A–D</xref>, <xref ref-type="fig" rid="F3">3C–I</xref>; <xref ref-type="bibr" rid="B4">Omelko and Marusik 2020</xref>, figs 19–29) and <italic><tp:taxon-name><tp:taxon-name-part taxon-name-part-type="genus" reg="Passiena">P.</tp:taxon-name-part><tp:taxon-name-part taxon-name-part-type="species" reg="spinicrus">spinicrus</tp:taxon-name-part></tp:taxon-name></italic> Thorell, 1890 (4C–I) in having similar median apophysis and terminal apophysis of the male pedipalp and variable sclerotization of the lateral plates at the base of the epigyne (Figs <xref ref-type="fig" rid="F2">2A–D</xref>, <xref ref-type="fig" rid="F3">3C–I</xref>, <xref ref-type="fig" rid="F4">4C–I</xref>; <xref ref-type="bibr" rid="B4">Omelko and Marusik 2020</xref>, figs 30–35). However, it can be distinguished by the combination of the following characters: 1) apical edge of anterior apophysis of palea as long as the stalk of posterior apophysis of palea (Fig. <xref ref-type="fig" rid="F3">3G</xref>) vs. about half the length of the stalk of posterior apophysis of palea in <italic><tp:taxon-name><tp:taxon-name-part taxon-name-part-type="genus" reg="Passiena">P.</tp:taxon-name-part><tp:taxon-name-part taxon-name-part-type="species" reg="bayi">bayi</tp:taxon-name-part></tp:taxon-name></italic>, <italic><tp:taxon-name><tp:taxon-name-part taxon-name-part-type="genus" reg="Passiena">P.</tp:taxon-name-part><tp:taxon-name-part taxon-name-part-type="species" reg="torbjoerni">torbjoerni</tp:taxon-name-part></tp:taxon-name></italic> and <italic><tp:taxon-name><tp:taxon-name-part taxon-name-part-type="genus" reg="Passiena">P.</tp:taxon-name-part><tp:taxon-name-part taxon-name-part-type="species" reg="spinicrus">spinicrus</tp:taxon-name-part></tp:taxon-name></italic> (<xref ref-type="bibr" rid="B4">Omelko and Marusik 2020</xref>, figs 25, 26; Fig. <xref ref-type="fig" rid="F4">4G</xref>); 2) cymbium apex with two claws (Fig. <xref ref-type="fig" rid="F3">3G</xref>) vs. with one claw in <italic><tp:taxon-name><tp:taxon-name-part taxon-name-part-type="genus" reg="Passiena">P.</tp:taxon-name-part><tp:taxon-name-part taxon-name-part-type="species" reg="bayi">bayi</tp:taxon-name-part></tp:taxon-name></italic>, <italic><tp:taxon-name><tp:taxon-name-part taxon-name-part-type="genus" reg="Passiena">P.</tp:taxon-name-part><tp:taxon-name-part taxon-name-part-type="species" reg="torbjoerni">torbjoerni</tp:taxon-name-part></tp:taxon-name></italic> and <italic><tp:taxon-name><tp:taxon-name-part taxon-name-part-type="genus" reg="Passiena">P.</tp:taxon-name-part><tp:taxon-name-part taxon-name-part-type="species" reg="spinicrus">spinicrus</tp:taxon-name-part></tp:taxon-name></italic> (<xref ref-type="bibr" rid="B4">Omelko and Marusik 2020</xref>, figs 27, 28; Fig. <xref ref-type="fig" rid="F4">4G</xref>); and 3) epigynal septum stem length/septum base width ratio 1.2 in <italic><tp:taxon-name><tp:taxon-name-part taxon-name-part-type="genus" reg="Passiena">P.</tp:taxon-name-part><tp:taxon-name-part taxon-name-part-type="species" reg="duani">duani</tp:taxon-name-part></tp:taxon-name></italic> sp. nov. and <italic><tp:taxon-name><tp:taxon-name-part taxon-name-part-type="genus" reg="Passiena">P.</tp:taxon-name-part><tp:taxon-name-part taxon-name-part-type="species" reg="torbjoerni">torbjoerni</tp:taxon-name-part></tp:taxon-name></italic> (Figs <xref ref-type="fig" rid="F2">2C, D</xref>, <xref ref-type="fig" rid="F3">3H, I</xref>; <xref ref-type="bibr" rid="B4">Omelko and Marusik 2020</xref>, figs 33, 34) vs. septum stem length/septum base width ratio 1.5 in <italic><tp:taxon-name><tp:taxon-name-part taxon-name-part-type="genus" reg="Passiena">P.</tp:taxon-name-part><tp:taxon-name-part taxon-name-part-type="species" reg="bayi">bayi</tp:taxon-name-part></tp:taxon-name></italic> (<xref ref-type="bibr" rid="B4">Omelko and Marusik 2020</xref>, figs 30, 31) and <italic><tp:taxon-name><tp:taxon-name-part taxon-name-part-type="genus" reg="Passiena">P.</tp:taxon-name-part><tp:taxon-name-part taxon-name-part-type="species" reg="spinicrus">spinicrus</tp:taxon-name-part></tp:taxon-name></italic> (Fig. <xref ref-type="fig" rid="F4">4H, I</xref>).</p></tp:treatment-sec><tp:treatment-sec sec-type="description" id="SECID0EHPAC"><title>Description.</title><p><bold>Male</bold> (holotype, Fig. <xref ref-type="fig" rid="F1">1A</xref>, <xref ref-type="fig" rid="F3">3A</xref>). Total length 4.08. Prosoma 2.05 long, 1.59 wide; opisthosoma 1.98 long, 1.30 wide. Carapace greyish brown. Eye sizes and interdistances: <abbrev xmlns:xlink="http://www.w3.org/1999/xlink" xlink:title="anterior median eye" id="ABBRID0EXPAC" xlink:type="simple">AME</abbrev> 0.09, <abbrev xmlns:xlink="http://www.w3.org/1999/xlink" xlink:title="anterior lateral eye" id="ABBRID0E2PAC" xlink:type="simple">ALE</abbrev> 0.07, <abbrev xmlns:xlink="http://www.w3.org/1999/xlink" xlink:title="posterior median eye" id="ABBRID0EAAAE" xlink:type="simple">PME</abbrev> 0.30, <abbrev xmlns:xlink="http://www.w3.org/1999/xlink" xlink:title="posterior lateral eye" id="ABBRID0EEAAE" xlink:type="simple">PLE</abbrev> 0.25; <abbrev xmlns:xlink="http://www.w3.org/1999/xlink" xlink:title="anterior median eye" id="ABBRID0EIAAE" xlink:type="simple">AME</abbrev>–<abbrev xmlns:xlink="http://www.w3.org/1999/xlink" xlink:title="anterior median eye" id="ABBRID0EMAAE" xlink:type="simple">AME</abbrev> 0.09, <abbrev xmlns:xlink="http://www.w3.org/1999/xlink" xlink:title="anterior median eye" id="ABBRID0EQAAE" xlink:type="simple">AME</abbrev>–<abbrev xmlns:xlink="http://www.w3.org/1999/xlink" xlink:title="anterior lateral eye" id="ABBRID0EUAAE" xlink:type="simple">ALE</abbrev> 0.04, <abbrev xmlns:xlink="http://www.w3.org/1999/xlink" xlink:title="posterior median eye" id="ABBRID0EYAAE" xlink:type="simple">PME</abbrev>–<abbrev xmlns:xlink="http://www.w3.org/1999/xlink" xlink:title="posterior median eye" id="ABBRID0E3AAE" xlink:type="simple">PME</abbrev> 0.33, <abbrev xmlns:xlink="http://www.w3.org/1999/xlink" xlink:title="posterior median eye" id="ABBRID0EABAE" xlink:type="simple">PME</abbrev>–<abbrev xmlns:xlink="http://www.w3.org/1999/xlink" xlink:title="posterior lateral eye" id="ABBRID0EEBAE" xlink:type="simple">PLE</abbrev> 0.32. Clypeus height 0.18. Chelicerae dark brown, with three promarginal and three retromarginal teeth. Endites and labium dark brown, longer than wide. Sternum yellow brown, with sparse brown setae. Legs yellow brown. Tibia I with six pairs of ventral spines and metatarsus I with four pairs of ventral spines; tibia II with five pairs of ventral spines, metatarsus II with three pairs of ventral spines. Leg measurements: I 6.14 (1.63, 2.21, 1.48, 0.82); II 5.47 (1.54, 1.79, 1.36, 0.78); III 5.23 (1.46, 1.57, 1.43, 0.77); IV 8.02 (2.07, 2.38, 2.49, 1.08). Leg formula: 4123. Opisthosoma oval. Dorsum greyish brown, with black markings. Venter yellow brown.</p><fig id="F1" position="float" orientation="portrait"><object-id xmlns:xlink="http://www.w3.org/1999/xlink" content-type="doi" xlink:type="simple">10.3897/zookeys.1182.109532.figure1</object-id><object-id xmlns:xlink="http://www.w3.org/1999/xlink" content-type="arpha" xlink:type="simple">FA0256F5-E6D9-5C61-BEC3-249C4F8B4545</object-id><label>Figure 1.</label><caption><p>Live photo of <italic><tp:taxon-name><tp:taxon-name-part taxon-name-part-type="genus" reg="Passiena">Passiena</tp:taxon-name-part><tp:taxon-name-part taxon-name-part-type="species" reg="duani">duani</tp:taxon-name-part></tp:taxon-name></italic> sp. nov. (<bold>A, B</bold>) and <italic><tp:taxon-name><tp:taxon-name-part taxon-name-part-type="genus" reg="Passiena">P.</tp:taxon-name-part><tp:taxon-name-part taxon-name-part-type="species" reg="spinicrus">spinicrus</tp:taxon-name-part></tp:taxon-name></italic> Thorell, 1890 (<bold>C, D</bold>) <bold>A, C</bold> male <bold>B, D</bold> female. Live photos taken by Qian-Le Lu (<bold>A, B</bold>) and Lu-Yu Wang (<bold>C, D</bold>).</p></caption><graphic xmlns:xlink="http://www.w3.org/1999/xlink" xlink:href="zookeys-1182-001_article-109532__-g001.jpg" position="float" orientation="portrait" xlink:type="simple" id="oo_919164.jpg"><uri content-type="original_file" xlink:type="simple">https://binary.pensoft.net/fig/919164</uri></graphic></fig><p><bold><italic>Pedipalp</italic></bold> (Figs <xref ref-type="fig" rid="F2">2A, B</xref>, <xref ref-type="fig" rid="F3">3C–G</xref>): Cymbium proximal part brown, distal part yellowish with two large claws on the tip. Subtegulum distinct in ventral view, located baso-prolaterally. Conductor somewhat membranous, somewhat tongue-shaped in ventral view and triangular in retrolateral view. Terminal apophysis terminates at approx. 1 o’clock position in ventral view. Embolus originating on the dorsal side of the bulb, long, prolaterally accompanied with a membrane, terminating at approx. 2 o’clock position; palea with two apophyses, anterior apophysis with smooth apical edge sharply pointed, and posterior one claw-like.</p><fig id="F2" position="float" orientation="portrait"><object-id xmlns:xlink="http://www.w3.org/1999/xlink" content-type="doi" xlink:type="simple">10.3897/zookeys.1182.109532.figure2</object-id><object-id xmlns:xlink="http://www.w3.org/1999/xlink" content-type="arpha" xlink:type="simple">8C3BFAEF-0EC2-5FFA-B89D-2EBC7551DD97</object-id><label>Figure 2.</label><caption><p><italic><tp:taxon-name><tp:taxon-name-part taxon-name-part-type="genus" reg="Passiena">Passiena</tp:taxon-name-part><tp:taxon-name-part taxon-name-part-type="species" reg="duani">duani</tp:taxon-name-part></tp:taxon-name></italic> sp. nov., male holotype (<bold>A, B</bold>) and female paratype (<bold>C, D</bold>) <bold>A</bold> pedipalp, ventral view <bold>B</bold> same, retrolateral view <bold>C</bold> epigyne, ventral view <bold>D</bold> same, dorsal view.</p></caption><graphic xmlns:xlink="http://www.w3.org/1999/xlink" xlink:href="zookeys-1182-001_article-109532__-g002.jpg" position="float" orientation="portrait" xlink:type="simple" id="oo_919165.jpg"><uri content-type="original_file" xlink:type="simple">https://binary.pensoft.net/fig/919165</uri></graphic></fig><fig id="F3" position="float" orientation="portrait"><object-id xmlns:xlink="http://www.w3.org/1999/xlink" content-type="doi" xlink:type="simple">10.3897/zookeys.1182.109532.figure3</object-id><object-id xmlns:xlink="http://www.w3.org/1999/xlink" content-type="arpha" xlink:type="simple">618D8AFA-B0E6-57B6-8A9D-93379C3B2DA8</object-id><label>Figure 3.</label><caption><p><italic><tp:taxon-name><tp:taxon-name-part taxon-name-part-type="genus" reg="Passiena">Passiena</tp:taxon-name-part><tp:taxon-name-part taxon-name-part-type="species" reg="duani">duani</tp:taxon-name-part></tp:taxon-name></italic> sp. nov., male holotype (<bold>A, C–G</bold>) and female paratype (<bold>B, H, I</bold>) <bold>A</bold> male habitus, dorsal view <bold>B</bold> female habitus, dorsal view <bold>C, E</bold> pedipalp, ventral view <bold>D, F</bold> same, retrolateral view <bold>G</bold> embolus and terminal apophysis, ventral view <bold>H</bold> epigyne, ventral view <bold>I</bold> same, dorsal view.</p></caption><graphic xmlns:xlink="http://www.w3.org/1999/xlink" xlink:href="zookeys-1182-001_article-109532__-g003.jpg" position="float" orientation="portrait" xlink:type="simple" id="oo_919166.jpg"><uri content-type="original_file" xlink:type="simple">https://binary.pensoft.net/fig/919166</uri></graphic></fig><p><bold>Female</bold> (one paratype, <abbrev xmlns:xlink="http://www.w3.org/1999/xlink" xlink:title="School of Life Sciences, Southwest University" id="ABBRID0EYFAE" xlink:type="simple">SWUC</abbrev>-T-LY-13-02, Fig. <xref ref-type="fig" rid="F1">1B</xref>, <xref ref-type="fig" rid="F3">3B</xref>). Total length 4.57. Prosoma 2.36 long, 1.83 wide; opisthosoma 2.28 long, 1.65 wide. Eye sizes and interdistances: <abbrev xmlns:xlink="http://www.w3.org/1999/xlink" xlink:title="anterior median eye" id="ABBRID0EEGAE" xlink:type="simple">AME</abbrev> 0.12, <abbrev xmlns:xlink="http://www.w3.org/1999/xlink" xlink:title="anterior lateral eye" id="ABBRID0EIGAE" xlink:type="simple">ALE</abbrev> 0.09, <abbrev xmlns:xlink="http://www.w3.org/1999/xlink" xlink:title="posterior median eye" id="ABBRID0EMGAE" xlink:type="simple">PME</abbrev> 0.35, <abbrev xmlns:xlink="http://www.w3.org/1999/xlink" xlink:title="posterior lateral eye" id="ABBRID0EQGAE" xlink:type="simple">PLE</abbrev> 0.27; <abbrev xmlns:xlink="http://www.w3.org/1999/xlink" xlink:title="anterior median eye" id="ABBRID0EUGAE" xlink:type="simple">AME</abbrev>–<abbrev xmlns:xlink="http://www.w3.org/1999/xlink" xlink:title="anterior median eye" id="ABBRID0EYGAE" xlink:type="simple">AME</abbrev> 0.10, <abbrev xmlns:xlink="http://www.w3.org/1999/xlink" xlink:title="anterior median eye" id="ABBRID0E3GAE" xlink:type="simple">AME</abbrev>–<abbrev xmlns:xlink="http://www.w3.org/1999/xlink" xlink:title="anterior lateral eye" id="ABBRID0EAHAE" xlink:type="simple">ALE</abbrev> 0.07, <abbrev xmlns:xlink="http://www.w3.org/1999/xlink" xlink:title="posterior median eye" id="ABBRID0EEHAE" xlink:type="simple">PME</abbrev>–<abbrev xmlns:xlink="http://www.w3.org/1999/xlink" xlink:title="posterior median eye" id="ABBRID0EIHAE" xlink:type="simple">PME</abbrev> 0.33, <abbrev xmlns:xlink="http://www.w3.org/1999/xlink" xlink:title="posterior median eye" id="ABBRID0EMHAE" xlink:type="simple">PME</abbrev>–<abbrev xmlns:xlink="http://www.w3.org/1999/xlink" xlink:title="posterior lateral eye" id="ABBRID0EQHAE" xlink:type="simple">PLE</abbrev> 0.38. Clypeus height 0.23. Leg measurements: I 6.87 (1.92, 2.43, 1.65, 0.87); II 6.12 (1.58, 2.18, 1.53, 0.83); III 5.96 (1.68, 1.77, 1.70, 0.81); IV 9.28 (2.28, 2.75, 2.98, 1.27). Leg formula: 4123. Tibia I with six pairs of ventral spines and metatarsus I with four pairs of ventral spines; tibia II with six pairs of ventral spines, metatarsus II with four pairs of ventral spines. Except genitalia, all other morphological characteristics same as in male.</p><p><bold><italic>Epigyne</italic></bold> (Figs <xref ref-type="fig" rid="F2">2C–D</xref>, <xref ref-type="fig" rid="F3">3H–I</xref>). Anterior pocket with 2 hoods, septum reversed T-shaped with distinct stem becoming very thick in its anterior part and narrow posteriorly; stem 1.2 times longer than base width. Copulatory openings located posteriorly at the base of atrium transverse edges. Spermathecal heads sub-oval with the antero-lateral part angled, heads 2 times longer than septum base. Spermathecal stalks thick, short, slightly curved. Fertilization ducts teardrop-shaped.</p></tp:treatment-sec><tp:treatment-sec sec-type="distribution" id="SECID0EDIAE"><title>Distribution.</title><p>Currently known only from the type locality, Ningming County, Guangxi, China (Fig. <xref ref-type="fig" rid="F5">5</xref>).</p></tp:treatment-sec><tp:treatment-sec><!--Section generated to contain objects referenced in tp:taxon-treatment.--><fig id="F5" position="float" orientation="portrait"><object-id xmlns:xlink="http://www.w3.org/1999/xlink" content-type="doi" xlink:type="simple">10.3897/zookeys.1182.109532.figure5</object-id><object-id xmlns:xlink="http://www.w3.org/1999/xlink" content-type="arpha" xlink:type="simple">60E12DBE-9A8B-59F7-BBC9-E27911401431</object-id><label>Figure 5.</label><caption><p>Map showing distribution records of <italic><tp:taxon-name><tp:taxon-name-part taxon-name-part-type="genus" reg="Passiena">Passiena</tp:taxon-name-part><tp:taxon-name-part taxon-name-part-type="species" reg="duani">duani</tp:taxon-name-part></tp:taxon-name></italic> sp. nov. and <italic><tp:taxon-name><tp:taxon-name-part taxon-name-part-type="genus" reg="Passiena">P.</tp:taxon-name-part><tp:taxon-name-part taxon-name-part-type="species" reg="spinicrus">spinicrus</tp:taxon-name-part></tp:taxon-name></italic> Thorell, 1890.</p></caption><graphic xmlns:xlink="http://www.w3.org/1999/xlink" xlink:href="zookeys-1182-001_article-109532__-g005.jpg" position="float" orientation="portrait" xlink:type="simple" id="oo_919168.jpg"><uri content-type="original_file" xlink:type="simple">https://binary.pensoft.net/fig/919168</uri></graphic></fig><fig id="F4" position="float" orientation="portrait"><object-id xmlns:xlink="http://www.w3.org/1999/xlink" content-type="doi" xlink:type="simple">10.3897/zookeys.1182.109532.figure4</object-id><object-id xmlns:xlink="http://www.w3.org/1999/xlink" content-type="arpha" xlink:type="simple">0298156E-BAC0-5F95-A207-8E4484A813FE</object-id><label>Figure 4.</label><caption><p><italic><tp:taxon-name><tp:taxon-name-part taxon-name-part-type="genus" reg="Passiena">Passiena</tp:taxon-name-part><tp:taxon-name-part taxon-name-part-type="species" reg="spinicrus">spinicrus</tp:taxon-name-part></tp:taxon-name></italic> Thorell, 1890, male (<bold>A, C–G</bold>) and female (<bold>B, H, I</bold>). <bold>A</bold> male habitus, dorsal view <bold>B</bold> female habitus, dorsal view <bold>C</bold> bulb, ventral view <bold>D</bold> same, retrolateral view <bold>E</bold> pedipalp, ventral view <bold>F</bold> same, retrolateral view <bold>G</bold> embolic division, ventral view <bold>H</bold> epigyne, ventral view <bold>I</bold> same, dorsal view.</p></caption><graphic xmlns:xlink="http://www.w3.org/1999/xlink" xlink:href="zookeys-1182-001_article-109532__-g004.jpg" position="float" orientation="portrait" xlink:type="simple" id="oo_919167.jpg"><uri content-type="original_file" xlink:type="simple">https://binary.pensoft.net/fig/919167</uri></graphic></fig></tp:treatment-sec><ref-list><ref id="B4"><mixed-citation xmlns:xlink="http://www.w3.org/1999/xlink" xlink:type="simple"><person-group><name name-style="western"><surname>Omelko</surname><given-names>MM</given-names></name><name name-style="western"><surname>Marusik</surname><given-names>YM</given-names></name></person-group> (<year>2020</year>) <article-title>A new species and new records of wolf spiders (<tp:taxon-name><tp:taxon-name-part taxon-name-part-type="order">Araneae</tp:taxon-name-part></tp:taxon-name>: <tp:taxon-name><tp:taxon-name-part taxon-name-part-type="family">Lycosidae</tp:taxon-name-part></tp:taxon-name>) from Laos.</article-title><source>The Raffles Bulletin of Zoology</source><volume>68</volume>: <fpage>479</fpage>–<lpage>487</lpage>. <ext-link xlink:href="10.26107/RBZ-2020-0066" ext-link-type="doi" xlink:type="simple">https://doi.org/10.26107/RBZ-2020-0066</ext-link></mixed-citation></ref></ref-list></tp:taxon-treatment>
