# Supplementary material for: ﻿First record of the genus Passiena (Araneae, Lycosidae) from China, with the first description of the male of P.spinicrus Thorell, 1890 from Malaysia
Source: Zookeys. 2023 Oct 11;1182:1–9. doi: 10.3897/zookeys.1182.109532 (PMC10585371; doi:10.3897/zookeys.1182.109532)
Supplement: XML Treatment for Passiena spinicrus [file zookeys.1182.109532-treatment2.xml]

<!DOCTYPE tp:taxon-treatment
  PUBLIC "-//TaxonX//DTD Taxonomic Treatment Publishing DTD v0 20100105//EN" "tax-treatment-NSO.dtd">
<tp:taxon-treatment xmlns:tp="http://www.plazi.org/taxpub"><tp:treatment-meta><kwd-group><label>Taxon classification</label><kwd>
              <named-content content-type="kingdom">Animalia</named-content>
            </kwd><kwd>
              <named-content content-type="order">Araneae</named-content>
            </kwd><kwd>
              <named-content content-type="family">Lycosidae</named-content>
            </kwd></kwd-group><mixed-citation publication-type="journal"><person-group><name><surname>Tan</surname><given-names>Bing</given-names></name><name><surname>Irfan</surname><given-names>Muhammad</given-names></name><name><surname>Zhang</surname><given-names>Zhi-Sheng</given-names></name><name><surname>Wang</surname><given-names>Lu-Yu</given-names></name></person-group><article-title>﻿First record of the genus <italic><tp:taxon-name><tp:taxon-name-part taxon-name-part-type="genus" reg="Passiena">Passiena</tp:taxon-name-part></tp:taxon-name></italic> (<tp:taxon-name><tp:taxon-name-part taxon-name-part-type="order">Araneae</tp:taxon-name-part></tp:taxon-name>, <tp:taxon-name><tp:taxon-name-part taxon-name-part-type="family">Lycosidae</tp:taxon-name-part></tp:taxon-name>) from China, with the first description of the male of <italic><tp:taxon-name><tp:taxon-name-part taxon-name-part-type="genus" reg="Passiena">P.</tp:taxon-name-part><tp:taxon-name-part taxon-name-part-type="species" reg="spinicrus">spinicrus</tp:taxon-name-part></tp:taxon-name></italic> Thorell, 1890 from Malaysia</article-title><source>Zookeys</source><day>11</day><month>10</month><year>2023</year><volume>1182</volume><fpage>1</fpage><lpage>9</lpage><pub-id pub-id-type="doi">10.3897/zookeys.1182.109532</pub-id></mixed-citation></tp:treatment-meta><tp:nomenclature><label>﻿</label><tp:taxon-name>
            <object-id xmlns:xlink="http://www.w3.org/1999/xlink" content-type="arpha" xlink:type="simple">5555E6EC-B4A3-51D7-B1B5-8BF01259E443</object-id>
            <tp:taxon-name-part taxon-name-part-type="genus" reg="Passiena">Passiena</tp:taxon-name-part>
            <tp:taxon-name-part taxon-name-part-type="species" reg="spinicrus">spinicrus</tp:taxon-name-part>
          </tp:taxon-name><tp:taxon-authority>Thorell, 1890</tp:taxon-authority><xref ref-type="fig" rid="F1">Figs 1C, D</xref><xref ref-type="fig" rid="F4">, 4</xref><xref ref-type="fig" rid="F5">, 5</xref><tp:nomenclature-citation-list><tp:nomenclature-citation><tp:taxon-name>
                <tp:taxon-name-part taxon-name-part-type="genus" reg="Passiena">Passiena</tp:taxon-name-part>
                <tp:taxon-name-part taxon-name-part-type="species" reg="spinicrus">spinicrus</tp:taxon-name-part>
              </tp:taxon-name><comment>Thorell, 1890: 140 (♀); <xref ref-type="bibr" rid="B2">Lehtinen 2005</xref>: 402, figs 5–10 (♀); <xref ref-type="bibr" rid="B4">Omelko and Marusik 2020</xref>: 480, figs 6, 15, 18, 35 (♀).</comment></tp:nomenclature-citation></tp:nomenclature-citation-list></tp:nomenclature><tp:treatment-sec sec-type="material" id="SECID0EUKAE"><title>Material examined.</title><p>Malaysia: 6 males and 4 females, Borneo, Sabah, Trus Madi Mountain, <named-content xmlns:xlink="http://www.w3.org/1999/xlink" content-type="dwc:verbatimCoordinates" xlink:type="simple"><named-content content-type="geo-json" specific-use="{&#34;type&#34;:&#34;Point&#34;,&#34;coordinates&#34;:[116.448800,5.466900]}" id="NCID0E4KAE" xlink:type="simple">5.4669°N, 116.4488°E</named-content></named-content>, elev. 760 m, 12 October 2015, G.Q. Huang and L.Y. Wang leg. (MLXY-15-15); 2 males and 1 female, Borneo, Sabah, Keningau, apin-apin, <named-content xmlns:xlink="http://www.w3.org/1999/xlink" content-type="dwc:verbatimCoordinates" xlink:type="simple"><named-content content-type="geo-json" specific-use="{&#34;type&#34;:&#34;Point&#34;,&#34;coordinates&#34;:[116.275200,5.466900]}" id="NCID0EFLAE" xlink:type="simple">5.4669°N, 116.2752°E</named-content></named-content>, elev. 346 m, 17 October 2015, G.Q. Huang and L.Y. Wang leg. (MLXY-15-25); 4 males and 5 females, Borneo, Kalabakan, Maliau Basin, <named-content xmlns:xlink="http://www.w3.org/1999/xlink" content-type="dwc:verbatimCoordinates" xlink:type="simple"><named-content content-type="geo-json" specific-use="{&#34;type&#34;:&#34;Point&#34;,&#34;coordinates&#34;:[117.027200,4.540000]}" id="NCID0ENLAE" xlink:type="simple">4.54°N, 117.0272°E</named-content></named-content>, elev. 321 m, 18 October 2015, G.Q. Huang and L.Y. Wang leg. (MLXY-15-29); 1 male and 1 female, Borneo, Sabah, Sandakan, <named-content xmlns:xlink="http://www.w3.org/1999/xlink" content-type="dwc:verbatimCoordinates" xlink:type="simple"><named-content content-type="geo-json" specific-use="{&#34;type&#34;:&#34;Point&#34;,&#34;coordinates&#34;:[118.053600,5.878800]}" id="NCID0EVLAE" xlink:type="simple">5.8788°N, 118.0536°E</named-content></named-content>, elev. 41 m, 19 October 2015, G.Q. Huang and L.Y. Wang leg. (MLXY-15-35).</p></tp:treatment-sec><tp:treatment-sec sec-type="description" id="SECID0E1LAE"><title>Description.</title><p><bold>Male</bold> (Figs <xref ref-type="fig" rid="F1">1C</xref>, <xref ref-type="fig" rid="F4">4A</xref>) total length 3.91. Prosoma 2.16 long, 1.61 wide; opisthosoma 1.74 long, 1.02 wide. Carapace gray brown. Eye sizes and interdistances: <abbrev xmlns:xlink="http://www.w3.org/1999/xlink" xlink:title="anterior median eye" id="ABBRID0EKMAE" xlink:type="simple">AME</abbrev> 0.12, <abbrev xmlns:xlink="http://www.w3.org/1999/xlink" xlink:title="anterior lateral eye" id="ABBRID0EOMAE" xlink:type="simple">ALE</abbrev> 0.08, <abbrev xmlns:xlink="http://www.w3.org/1999/xlink" xlink:title="posterior median eye" id="ABBRID0ESMAE" xlink:type="simple">PME</abbrev> 0.34, <abbrev xmlns:xlink="http://www.w3.org/1999/xlink" xlink:title="posterior lateral eye" id="ABBRID0EWMAE" xlink:type="simple">PLE</abbrev> 0.28; <abbrev xmlns:xlink="http://www.w3.org/1999/xlink" xlink:title="anterior median eye" id="ABBRID0E1MAE" xlink:type="simple">AME</abbrev>–<abbrev xmlns:xlink="http://www.w3.org/1999/xlink" xlink:title="anterior median eye" id="ABBRID0E5MAE" xlink:type="simple">AME</abbrev> 0.10, <abbrev xmlns:xlink="http://www.w3.org/1999/xlink" xlink:title="anterior median eye" id="ABBRID0ECNAE" xlink:type="simple">AME</abbrev>–<abbrev xmlns:xlink="http://www.w3.org/1999/xlink" xlink:title="anterior lateral eye" id="ABBRID0EGNAE" xlink:type="simple">ALE</abbrev> 0.06, <abbrev xmlns:xlink="http://www.w3.org/1999/xlink" xlink:title="posterior median eye" id="ABBRID0EKNAE" xlink:type="simple">PME</abbrev>–<abbrev xmlns:xlink="http://www.w3.org/1999/xlink" xlink:title="posterior median eye" id="ABBRID0EONAE" xlink:type="simple">PME</abbrev> 0.34, <abbrev xmlns:xlink="http://www.w3.org/1999/xlink" xlink:title="posterior median eye" id="ABBRID0ESNAE" xlink:type="simple">PME</abbrev>–<abbrev xmlns:xlink="http://www.w3.org/1999/xlink" xlink:title="posterior lateral eye" id="ABBRID0EWNAE" xlink:type="simple">PLE</abbrev> 0.37. Clypeus height 0.24. Chelicerae black brown, with three promarginal and three retromarginal teeth. Endites and labium black brown, longer than wide. Sternum yellow brown, with sparse brown hairs. Legs yellow brown. Tibia I with six pairs of ventral spines and metatarsus I with four pairs of ventral spines; tibia II with six pairs of ventral spines, metatarsus II with four pairs of ventral spines. Leg measurements: I 6.63 (1.65, 2.39, 1.69, 0.90); II 5.98 (1.66, 1.99, 1.54, 0.79); III 5.75 (1.55, 1.82, 1.60, 0.78); IV 8.87 (2.22, 2.59, 2.87, 1.19). Leg formula: 4123. Opisthosoma oval. Dorsum greyish brown, with black markings. Venter yellow brown.</p><fig id="F4" position="float" orientation="portrait"><object-id xmlns:xlink="http://www.w3.org/1999/xlink" content-type="doi" xlink:type="simple">10.3897/zookeys.1182.109532.figure4</object-id><object-id xmlns:xlink="http://www.w3.org/1999/xlink" content-type="arpha" xlink:type="simple">0298156E-BAC0-5F95-A207-8E4484A813FE</object-id><label>Figure 4.</label><caption><p><italic><tp:taxon-name><tp:taxon-name-part taxon-name-part-type="genus" reg="Passiena">Passiena</tp:taxon-name-part><tp:taxon-name-part taxon-name-part-type="species" reg="spinicrus">spinicrus</tp:taxon-name-part></tp:taxon-name></italic> Thorell, 1890, male (<bold>A, C–G</bold>) and female (<bold>B, H, I</bold>). <bold>A</bold> male habitus, dorsal view <bold>B</bold> female habitus, dorsal view <bold>C</bold> bulb, ventral view <bold>D</bold> same, retrolateral view <bold>E</bold> pedipalp, ventral view <bold>F</bold> same, retrolateral view <bold>G</bold> embolic division, ventral view <bold>H</bold> epigyne, ventral view <bold>I</bold> same, dorsal view.</p></caption><graphic xmlns:xlink="http://www.w3.org/1999/xlink" xlink:href="zookeys-1182-001_article-109532__-g004.jpg" position="float" orientation="portrait" xlink:type="simple" id="oo_919167.jpg"><uri content-type="original_file" xlink:type="simple">https://binary.pensoft.net/fig/919167</uri></graphic></fig><p><bold><italic>Pedipalp</italic></bold> (Fig. <xref ref-type="fig" rid="F4">4C–G</xref>): Cymbium proximal part brown, distal part yellowish with two large claws on the tip. Subtegulum distinct in ventral view, located baso-prolaterally. Conductor somewhat membranous and tongue-shaped in ventral view and triangular in retrolateral view. Terminal apophysis terminates at approx. 1 o’clock position in ventral view. Embolus originating on the dorsal side of the bulb, long, prolaterally accompanied with a membrane, terminating at approx. 2 o’clock position; palea with two apophyses, anterior apophysis ax-shaped, and the posterior apex strongly curved.</p><p><bold>Female</bold> (Figs <xref ref-type="fig" rid="F1">1D</xref>, <xref ref-type="fig" rid="F4">4B</xref>) total length 4.21. Prosoma 2.20 long, 1.77 wide; opisthosoma 1.89 long, 1.23 wide. Eye sizes and interdistances: <abbrev xmlns:xlink="http://www.w3.org/1999/xlink" xlink:title="anterior median eye" id="ABBRID0E6PAE" xlink:type="simple">AME</abbrev> 0.12, <abbrev xmlns:xlink="http://www.w3.org/1999/xlink" xlink:title="anterior lateral eye" id="ABBRID0EDQAE" xlink:type="simple">ALE</abbrev> 0.09, <abbrev xmlns:xlink="http://www.w3.org/1999/xlink" xlink:title="posterior median eye" id="ABBRID0EHQAE" xlink:type="simple">PME</abbrev> 0.33, <abbrev xmlns:xlink="http://www.w3.org/1999/xlink" xlink:title="posterior lateral eye" id="ABBRID0ELQAE" xlink:type="simple">PLE</abbrev> 0.29; <abbrev xmlns:xlink="http://www.w3.org/1999/xlink" xlink:title="anterior median eye" id="ABBRID0EPQAE" xlink:type="simple">AME</abbrev>–<abbrev xmlns:xlink="http://www.w3.org/1999/xlink" xlink:title="anterior median eye" id="ABBRID0ETQAE" xlink:type="simple">AME</abbrev> 0.08, <abbrev xmlns:xlink="http://www.w3.org/1999/xlink" xlink:title="anterior median eye" id="ABBRID0EXQAE" xlink:type="simple">AME</abbrev>–<abbrev xmlns:xlink="http://www.w3.org/1999/xlink" xlink:title="anterior lateral eye" id="ABBRID0E2QAE" xlink:type="simple">ALE</abbrev> 0.05, <abbrev xmlns:xlink="http://www.w3.org/1999/xlink" xlink:title="posterior median eye" id="ABBRID0E6QAE" xlink:type="simple">PME</abbrev>–<abbrev xmlns:xlink="http://www.w3.org/1999/xlink" xlink:title="posterior median eye" id="ABBRID0EDRAE" xlink:type="simple">PME</abbrev> 0.32, <abbrev xmlns:xlink="http://www.w3.org/1999/xlink" xlink:title="posterior median eye" id="ABBRID0EHRAE" xlink:type="simple">PME</abbrev>–<abbrev xmlns:xlink="http://www.w3.org/1999/xlink" xlink:title="posterior lateral eye" id="ABBRID0ELRAE" xlink:type="simple">PLE</abbrev> 0.37. Clypeus height 0.21. Legs yellow brown. Tibia I with six pairs of ventral spines and metatarsus I with four pairs of ventral spines; tibia II with six pairs of ventral spines, metatarsus II with three pairs of ventral spines. Leg measurements: I 6.96 (1.92, 2.56, 1.66, 0.82); II 6.36 (1.77, 2.19, 1.57, 0.83); III 6.02 (1.64, 1.89, 1.68, 0.81); IV 9.04 (2.38, 2.56, 2.87, 1.23). Leg formula: 4123.</p><p><bold><italic>Epigyne</italic></bold> (Fig. <xref ref-type="fig" rid="F4">4H, I</xref>). Anterior pocket with 2 hoods, septum reversed T-shaped with distinct stem becoming very thick in its anterior part and narrow at the center. Copulatory openings located posteriorly at the base of atrium transverse edges. Spermathecal heads globular with the antero-lateral part angled, heads 2 times longer than septum base. Spermathecal stalks thick, short, slightly curved. Fertilization ducts extending postero-laterally.</p></tp:treatment-sec><tp:treatment-sec sec-type="distribution" id="SECID0E1RAE"><title>Distribution.</title><p>Malaysia, Indonesia (Borneo) (Fig. <xref ref-type="fig" rid="F5">5</xref>).</p><fig id="F5" position="float" orientation="portrait"><object-id xmlns:xlink="http://www.w3.org/1999/xlink" content-type="doi" xlink:type="simple">10.3897/zookeys.1182.109532.figure5</object-id><object-id xmlns:xlink="http://www.w3.org/1999/xlink" content-type="arpha" xlink:type="simple">60E12DBE-9A8B-59F7-BBC9-E27911401431</object-id><label>Figure 5.</label><caption><p>Map showing distribution records of <italic><tp:taxon-name><tp:taxon-name-part taxon-name-part-type="genus" reg="Passiena">Passiena</tp:taxon-name-part><tp:taxon-name-part taxon-name-part-type="species" reg="duani">duani</tp:taxon-name-part></tp:taxon-name></italic> sp. nov. and <italic><tp:taxon-name><tp:taxon-name-part taxon-name-part-type="genus" reg="Passiena">P.</tp:taxon-name-part><tp:taxon-name-part taxon-name-part-type="species" reg="spinicrus">spinicrus</tp:taxon-name-part></tp:taxon-name></italic> Thorell, 1890.</p></caption><graphic xmlns:xlink="http://www.w3.org/1999/xlink" xlink:href="zookeys-1182-001_article-109532__-g005.jpg" position="float" orientation="portrait" xlink:type="simple" id="oo_919168.jpg"><uri content-type="original_file" xlink:type="simple">https://binary.pensoft.net/fig/919168</uri></graphic></fig></tp:treatment-sec><tp:treatment-sec><!--Section generated to contain objects referenced in tp:taxon-treatment.--><fig id="F1" position="float" orientation="portrait"><object-id xmlns:xlink="http://www.w3.org/1999/xlink" content-type="doi" xlink:type="simple">10.3897/zookeys.1182.109532.figure1</object-id><object-id xmlns:xlink="http://www.w3.org/1999/xlink" content-type="arpha" xlink:type="simple">FA0256F5-E6D9-5C61-BEC3-249C4F8B4545</object-id><label>Figure 1.</label><caption><p>Live photo of <italic><tp:taxon-name><tp:taxon-name-part taxon-name-part-type="genus" reg="Passiena">Passiena</tp:taxon-name-part><tp:taxon-name-part taxon-name-part-type="species" reg="duani">duani</tp:taxon-name-part></tp:taxon-name></italic> sp. nov. (<bold>A, B</bold>) and <italic><tp:taxon-name><tp:taxon-name-part taxon-name-part-type="genus" reg="Passiena">P.</tp:taxon-name-part><tp:taxon-name-part taxon-name-part-type="species" reg="spinicrus">spinicrus</tp:taxon-name-part></tp:taxon-name></italic> Thorell, 1890 (<bold>C, D</bold>) <bold>A, C</bold> male <bold>B, D</bold> female. Live photos taken by Qian-Le Lu (<bold>A, B</bold>) and Lu-Yu Wang (<bold>C, D</bold>).</p></caption><graphic xmlns:xlink="http://www.w3.org/1999/xlink" xlink:href="zookeys-1182-001_article-109532__-g001.jpg" position="float" orientation="portrait" xlink:type="simple" id="oo_919164.jpg"><uri content-type="original_file" xlink:type="simple">https://binary.pensoft.net/fig/919164</uri></graphic></fig></tp:treatment-sec><ref-list><ref id="B2"><mixed-citation xmlns:xlink="http://www.w3.org/1999/xlink" xlink:type="simple"><person-group><name name-style="western"><surname>Lehtinen</surname><given-names>PT</given-names></name></person-group> (<year>2005</year>) <article-title>Review of the Oriental wolf spider genus <italic><tp:taxon-name><tp:taxon-name-part taxon-name-part-type="genus">Passiena</tp:taxon-name-part></tp:taxon-name></italic> (<tp:taxon-name><tp:taxon-name-part taxon-name-part-type="family">Lycosidae</tp:taxon-name-part></tp:taxon-name>, <tp:taxon-name><tp:taxon-name-part taxon-name-part-type="family">Pardosinae</tp:taxon-name-part></tp:taxon-name>).</article-title><source>The Journal of Arachnology</source><volume>33</volume>(<issue>2</issue>): <fpage>398</fpage>–<lpage>407</lpage>. <ext-link xlink:href="10.1636/05-11.1" ext-link-type="doi" xlink:type="simple">https://doi.org/10.1636/05-11.1</ext-link></mixed-citation></ref><ref id="B4"><mixed-citation xmlns:xlink="http://www.w3.org/1999/xlink" xlink:type="simple"><person-group><name name-style="western"><surname>Omelko</surname><given-names>MM</given-names></name><name name-style="western"><surname>Marusik</surname><given-names>YM</given-names></name></person-group> (<year>2020</year>) <article-title>A new species and new records of wolf spiders (<tp:taxon-name><tp:taxon-name-part taxon-name-part-type="order">Araneae</tp:taxon-name-part></tp:taxon-name>: <tp:taxon-name><tp:taxon-name-part taxon-name-part-type="family">Lycosidae</tp:taxon-name-part></tp:taxon-name>) from Laos.</article-title><source>The Raffles Bulletin of Zoology</source><volume>68</volume>: <fpage>479</fpage>–<lpage>487</lpage>. <ext-link xlink:href="10.26107/RBZ-2020-0066" ext-link-type="doi" xlink:type="simple">https://doi.org/10.26107/RBZ-2020-0066</ext-link></mixed-citation></ref></ref-list></tp:taxon-treatment>
